# Supplementary material for: Contact Toxicity, Electrophysiology, Anti-Mating, and Repellent Effects of Piper guineense Against Spodoptera frugiperda (Lepidoptera: Noctuidae)
Source: Insects. 2025 Sep 1;16(9):908. doi: 10.3390/insects16090908 (PMC12470923; doi:10.3390/insects16090908)
Supplement: Supplementary file 1 [file insects-16-00908-s001.zip]

Archive with 1 entries (1 files):
- insects-3788368-supplementary.pdf
